# Supplementary material for: The Pareidolia Test: A Simple Neuropsychological Test Measuring Visual Hallucination-Like Illusions
Source: PLoS One. 2016 May 12;11(5):e0154713. doi: 10.1371/journal.pone.0154713 (PMC4865118; doi:10.1371/journal.pone.0154713)
Supplement: S1 Appendix — (XLSX) [file pone.0154713.s001.xlsx]

## Sheet: DATA
Diagnosis	Sex	Age	MMSE	CDR	Scene_correct	Scene_illusory	Noise_correct	Noise_illusory	Noise_miss	pareidolia score	NPI hallucination
DLB	1	68	24	0.5	6	4	37	1	2	5	0
DLB	1	84	17	1	3	2	35	3	2	5	8
DLB	0	85	21	1	4	3	39	0	1	3	3
DLB	0	81	28	1	6	3	36	3	1	6	1
DLB	0	82	20	0.5	10	2	39	0	1	2	0
DLB	1	83	12	1	1	9	32	8	0	17	3
DLB	0	77	25	1	9	6	27	12	1	18	12
DLB	1	87	23	1	8	6	31	9	2	15	1
DLB	1	83	15	1	7	5	37	1	2	6	0
DLB	0	68	17	1	10	2	17	23	0	25	12
DLB	0	75	20	1	10	3	36	4	0	7	9
DLB	1	83	21	0.5	6	5	37	3	0	8	2
DLB	1	83	21	0.5	10	2	17	21	2	23	6
DLB	1	80	19	1	6	6	32	2	5	8	6
DLB	1	81	25	0.5	8	5	35	5	1	10	1
DLB	1	78	24	0.5	7	1	35	5	0	6	3
DLB	0	84	19	1	8	3	38	2	0	5	0
DLB	0	82	15	2	6	2	39	0	1	3	0
DLB	0	83	28	1	5	5	34	5	1	10	8
DLB	1	80	18	0.5	8	1	10	29	5	26	9
DLB	1	80	17	2	4	5	30	10	1	14	8
DLB	0	76	26	0.5	5	5	36	1	3	6	1
DLB	1	85	19	0.5	6	5	36	4	0	9	3
DLB	1	79	26	0.5	9	2	39	1	0	3	0
DLB	1	86	19	0.5	7	4	30	10	1	13	9
DLB	0	71	28	0.5	8	2	35	4	1	6	3
DLB	0	75	23	0.5	8	4	38	1	1	5	1
DLB	1	87	26	0.5	6	8	21	18	1	26	8
DLB	1	84	23	1	7	1	33	7	1	8	1
DLB	0	78	23	0.5	8	3	38	0	2	3	3
DLB	1	76	23	0.5	8	1	34	6	0	7	3
DLB	1	68	21	0.5	8	4	32	8	0	12	1
DLB	1	78	18	2	6	2	33	7	0	9	0
DLB	0	73	13	2	6	6	36	1	3	7	2
DLB	1	85	14	1	7	3	40	0	0	3	0
DLB	1	84	26	0.5	9	2	38	2	0	4	1
DLB	0	61	22	1	8	6	39	0	1	6	8
DLB	1	87	23	1	10	2	39	1	0	3	1
DLB	1	57	21	0.5	9	3	17	23	2	26	1
DLB	1	85	15	1	7	6	15	24	3	30	4
DLB	0	84	22	1	4	7	27	12	3	19	2
DLB	0	71	19	1	8	3	29	8	3	11	0
DLB	1	79	21	0.5	8	6	40	0	0	6	0
DLB	1	86	22	2	8	5	39	1	0	6	2
DLB	1	87	12	2	4	5	21	17	3	22	8
DLB	1	87	13	1	7	4	35	6	0	10	0
DLB	0	78	14	1	4	5	6	25	6	30	3
DLB	0	81	8	1	6	2	38	2	0	4	1
DLB	0	88	14	0.5	7	2	40	0	0	2	8
DLB	1	92	13	1	6	5	39	1	0	6	2
DLB	0	70	16	1	10	4	10	30	0	34	1
DLB	1	69	16	2	7	6	26	15	0	21	9
AD	1	87	15	1	8	0	39	0	1	0	0
AD	0	82	20	1	7	5	32	9	0	14	0
AD	1	78	19	1	7	4	38	0	2	4	0
AD	1	81	15	1	7	0	39	1	0	1	0
AD	0	63	24	0.5	9	1	38	2	0	3	0
AD	1	89	17	1	9	0	39	1	0	1	0
AD	1	85	25	1	6	0	39	0	1	0	0
AD	1	83	11	2	5	3	39	0	1	3	3
AD	1	84	11	2	5	3	39	0	1	3	0
AD	0	79	22	1	7	2	37	3	0	5	0
AD	1	67	23	0.5	8	1	39	1	0	2	0
AD	0	86	18	1	8	0	40	0	0	0	1
AD	1	85	23	1	4	1	38	2	0	3	0
AD	1	83	19	1	6	0	40	0	0	0	0
AD	1	82	10	2	4	4	33	7	0	11	0
AD	1	81	19	1	6	2	40	0	0	2	0
AD	1	85	19	1	7	2	40	0	0	2	8
AD	1	84	21	0.5	10	1	40	0	0	1	0
AD	0	86	18	1	8	0	40	0	0	0	0
AD	1	82	25	1	9	2	25	15	1	16	0
AD	0	80	23	1	10	0	38	1	1	1	0
AD	0	85	21	0.5	10	1	36	2	2	3	0
AD	1	80	16	2	9	1	40	0	0	1	0
AD	1	80	19	1	10	0	39	1	0	1	0
AD	0	79	21	1	9	1	40	0	0	1	0
AD	0	80	18	1	8	2	39	1	0	3	0
AD	0	79	24	0.5	10	3	39	1	1	4	0
AD	1	65	13	2	7	4	38	0	2	4	0
AD	0	68	21	0.5	9	0	40	0	0	0	0
AD	1	86	17	1	8	1	38	0	2	1	0
AD	1	86	18	1	9	2	36	1	3	3	1
AD	1	83	18	1	9	1	39	0	1	1	0
AD	1	75	20	0.5	8	2	40	0	0	2	0
AD	1	78	19	1	8	1	40	0	0	1	0
AD	1	67	19	1	7	3	40	0	0	3	0
AD	1	67	20	1	9	3	40	0	0	3	0
AD	1	86	20	2	4	1	38	0	2	1	0
AD	1	76	16	1	8	2	39	1	0	3	0
AD	1	85	20	1	10	1	40	0	0	1	0
AD	1	81	19	1	8	0	39	1	0	1	0
AD	1	82	22	1	8	2	39	1	0	3	0
AD	1	75	20	1	7	2	39	1	0	3	0
AD	1	73	27	0.5	10	2	40	0	0	2	0
AD	1	84	26	1	8	1	39	1	1	1	0
AD	1	83	21	1	7	2	39	0	1	2	1
AD	1	85	22	1	10	0	38	2	0	0	0
AD	1	84	17	2	8	2	40	1	0	2	0
AD	1	83	24	1	9	0	40	1	0	0	0
AD	0	77	23	0.5	8	0	39	0	1	0	0
AD	1	78	16	1	9	1	40	0	0	1	0
AD	0	71	27	0.5	9	0	39	1	0	0	0
AD	1	77	20	1	7	0	40	0	0	0	0
Control	0	83	29		10	0	40	0	0	0	NE
Control	1	76	28		10	0	40	0	0	0	NE
Control	0	86	29		9	0	40	0	0	0	NE
Control	1	81	29		10	1	40	0	0	1	NE
Control	1	69	29		10	1	40	0	0	1	NE
Control	1	80	28		7	0	40	0	0	0	NE
Control	1	78	27		10	0	40	0	0	0	NE
Control	1	75	28		10	0	40	0	0	0	NE
Control	1	75	30		9	1	39	1	0	2	NE
Control	1	77	27		10	0	40	0	0	0	NE
Control	1	67	27		10	0	40	0	0	0	NE
Control	1	86	28		9	0	40	0	0	0	NE
Control	0	78	28		10	0	40	0	0	0	NE
Control	1	82	29		9	0	40	0	0	0	NE
Control	1	82	26		8	0	40	0	0	0	NE
Control	1	83	29		10	0	39	1	0	1	NE
Control	1	79	29		9	0	40	0	0	0	NE
Control	0	83	26		10	0	40	0	0	0	NE
Control	1	75	27		10	0	39	1	0	1	NE
Control	0	80	27		10	0	40	0	0	0	NE
